# Supplementary material for: Authentication of Hippophae rhamnoides ssp. sinensis and ssp. mongolica Based on Single Nucleotide Polymorphism at Ribosomal DNA and Their Vitamin Content Analysis
Source: Plants (Basel). 2022 Jul 14;11(14):1843. doi: 10.3390/plants11141843 (PMC9315697; doi:10.3390/plants11141843)
Supplement: Supplementary file 1 [file plants-11-01843-s001.zip]

Archive with 1 entries (1 files):
- plants-1702385-supplementary.pdf
